# Supplementary material for: Identification and Characterization of MicroRNAs in Channel Catfish (Ictalurus punctatus) by Using Solexa Sequencing Technology
Source: PLoS One. 2013 Jan 16;8(1):e54174. doi: 10.1371/journal.pone.0054174 (PMC3546936; doi:10.1371/journal.pone.0054174)
Supplement: Table S1 — Primers used in this study for stem-loop real-time RT-PCR. (XLS) [file pone.0054174.s001.xls]

## Sheet: Sheet1
Primers used in this study for stem-loop real-time RT-PCR.
ipu-miR-24bR	CTCAACTGGTGTCGTGGAGTCGGCAATTCAGTTGAGgttcctgc
ipu-miR-24bF	ACACTCCAGCTGGGtggctcagttcagc
ipu-miR-7547R	CTCAACTGGTGTCGTGGAGTCGGCAATTCAGTTGAGggccatcg
ipu-miR-7547F	ACACTCCAGCTGGGagcggcgtcagaagcg
ipu-miR-101a-3pR	CTCAACTGGTGTCGTGGAGTCGGCAATTCAGTTGAGtcagttat
ipu-miR-101a-3pF	ACACTCCAGCTGGGcatcagcactgtgat
ipu-miR-7147R	CTCAACTGGTGTCGTGGAGTCGGCAATTCAGTTGAGactggcta
ipu-miR-7147F	ACACTCCAGCTGGGtgtaccatgctggta
ipu-miR-29aR	CTCAACTGGTGTCGTGGAGTCGGCAATTCAGTTGAGaacaccag
ipu-miR-29aF	ACACTCCAGCTGGGactgatttcctct
ipu-miR-16cR	CTCAACTGGTGTCGTGGAGTCGGCAATTCAGTTGAGcagtattg
ipu-miR-16cF	ACACTCCAGCTGGGccagcagcacggtca
ipu-miR-199bR	CTCAACTGGTGTCGTGGAGTCGGCAATTCAGTTGAGacagtagt
ipu-miR-199bF	ACACTCCAGCTGGGtaaccaatgtgcagac
ipu-miR-7548R	CTCAACTGGTGTCGTGGAGTCGGCAATTCAGTTGAGgctcctac
ipu-miR-7548F	ACACTCCAGCTGGGagccgcggctgt
ipu-miR-203cR	CTCAACTGGTGTCGTGGAGTCGGCAATTCAGTTGAGgcagtggt
ipu-miR-203cF	ACACTCCAGCTGGGttgaactgttaagaac
ipu-miR-551R	CTCAACTGGTGTCGTGGAGTCGGCAATTCAGTTGAGagaaacca
ipu-miR-551F	ACACTCCAGCTGGGgcgacccatccttg
ipu-miR-7549R	CTCAACTGGTGTCGTGGAGTCGGCAATTCAGTTGAGgccgccgc
ipu-miR-7549F	ACACTCCAGCTGGGgatcggtgcagc
ipu-miR-129bR	CTCAACTGGTGTCGTGGAGTCGGCAATTCAGTTGAGagccagga
ipu-miR-129bF	ACACTCCAGCTGGGtttggggtaagggcttc
ipu-miR-7550R	CTCAACTGGTGTCGTGGAGTCGGCAATTCAGTTGAGtggtcctt
ipu-miR-7550F	ACACTCCAGCTGGGatccggctcgaa
ipu-miR-3618R	CTCAACTGGTGTCGTGGAGTCGGCAATTCAGTTGAGactgtctc
ipu-miR-3618F	ACACTCCAGCTGGGgatttccaataattga
ipu-miR-7551R	CTCAACTGGTGTCGTGGAGTCGGCAATTCAGTTGAGccagaagg
ipu-miR-7551F	ACACTCCAGCTGGGggggcctgagtcc
ipu-miR-7552R	CTCAACTGGTGTCGTGGAGTCGGCAATTCAGTTGAGaaccaaac
ipu-miR-7552F	ACACTCCAGCTGGGaatgtcccttaattgt
ipu-miR-7553R	CTCAACTGGTGTCGTGGAGTCGGCAATTCAGTTGAGggtcgggt
ipu-miR-7553F	ACACTCCAGCTGGGtgacgtcattagcgac
ipu-miR-7554R	CTCAACTGGTGTCGTGGAGTCGGCAATTCAGTTGAGtttcagat
ipu-miR-7554F	ACACTCCAGCTGGGacattttgtctat
ipu-miR-7555R	CTCAACTGGTGTCGTGGAGTCGGCAATTCAGTTGAGgtcctggg
ipu-miR-7555F	ACACTCCAGCTGGGctccagcccggacacc
ipu-miR-7556R	CTCAACTGGTGTCGTGGAGTCGGCAATTCAGTTGAGacgttgtc
ipu-miR-7556F	ACACTCCAGCTGGGtacagtaacttgaaga
ipu-miR-7557R	CTCAACTGGTGTCGTGGAGTCGGCAATTCAGTTGAGagggaaca
ipu-miR-7557F	ACACTCCAGCTGGGtgcttgcgttctgtctg
ipu-miR-7558aR	CTCAACTGGTGTCGTGGAGTCGGCAATTCAGTTGAGagggagtg
ipu-miR-7558aF	ACACTCCAGCTGGGggctgagattgggagca
ipu-miR-7559R	CTCAACTGGTGTCGTGGAGTCGGCAATTCAGTTGAGtgagctga
ipu-miR-7559F	ACACTCCAGCTGGGtgccacacgactgctc
ipu-miR-7560R	CTCAACTGGTGTCGTGGAGTCGGCAATTCAGTTGAGgcttcaag
ipu-miR-7560F	ACACTCCAGCTGGGtacctgtctgcaatct
ipu-miR-7558bR	CTCAACTGGTGTCGTGGAGTCGGCAATTCAGTTGAGgagtgtgc
ipu-miR-7558bF	ACACTCCAGCTGGGagctgagattgggagc
ipu-miR-7561R	CTCAACTGGTGTCGTGGAGTCGGCAATTCAGTTGAGaagcgagc
ipu-miR-7561F	ACACTCCAGCTGGGtgattcagagtcgagc
ipu-miR-7562R	CTCAACTGGTGTCGTGGAGTCGGCAATTCAGTTGAGtgtgtgtt
ipu-miR-7562F	ACACTCCAGCTGGGcacacacactcatgaa
ipu-miR-7563aR	CTCAACTGGTGTCGTGGAGTCGGCAATTCAGTTGAGtatagtag
ipu-miR-7563aF	ACACTCCAGCTGGGaaccgcgtacttgcct
ipu-miR-7563bR	CTCAACTGGTGTCGTGGAGTCGGCAATTCAGTTGAGcatacagt
ipu-miR-7563bF	ACACTCCAGCTGGGaccgcguacuuaccuac
ipu-miR-7564R	CTCAACTGGTGTCGTGGAGTCGGCAATTCAGTTGAGgctgtcga
ipu-miR-7564F	ACACTCCAGCTGGGtttcagagccagagatc
ipu-miR-7563cR	CTCAACTGGTGTCGTGGAGTCGGCAATTCAGTTGAGatacagta
ipu-miR-7563cF	ACACTCCAGCTGGGaccgcgtacttaccta
ipu-miR-7565R	CTCAACTGGTGTCGTGGAGTCGGCAATTCAGTTGAGactggctc
ipu-miR-7565F	ACACTCCAGCTGGGttcctgctgaactga
ipu-miR-7566R	CTCAACTGGTGTCGTGGAGTCGGCAATTCAGTTGAGgcgtgtct
ipu-miR-7566F	ACACTCCAGCTGGGtcatcggctcatcag
ipu-miR-7567R	CTCAACTGGTGTCGTGGAGTCGGCAATTCAGTTGAGagctggcg
ipu-miR-7567F	ACACTCCAGCTGGGttgcccagatcgatcg
ipu-miR-7568R	CTCAACTGGTGTCGTGGAGTCGGCAATTCAGTTGAGattcagca
ipu-miR-7568F	ACACTCCAGCTGGGctgaccgaccaagtg
ipu-miR-7569R	CTCAACTGGTGTCGTGGAGTCGGCAATTCAGTTGAGtggagaaa
ipu-miR-7569F	ACACTCCAGCTGGGtataatcttgatgtt
ipu-miR-7570R	CTCAACTGGTGTCGTGGAGTCGGCAATTCAGTTGAGagagtgcc
ipu-miR-7570F	ACACTCCAGCTGGGttcttatgtgcgccgg
ipu-miR-7571R	CTCAACTGGTGTCGTGGAGTCGGCAATTCAGTTGAGtcagggtg
ipu-miR-7571F	ACACTCCAGCTGGGcaggctacatgacacca
ipu-miR-7572R	CTCAACTGGTGTCGTGGAGTCGGCAATTCAGTTGAGggaaacac
ipu-miR-7572F	ACACTCCAGCTGGGgattgcagctttacagt
ipu-miR-7573R	CTCAACTGGTGTCGTGGAGTCGGCAATTCAGTTGAGctcagtgc
ipu-miR-7573F	ACACTCCAGCTGGGaggctgagcctgatggc
ipu-miR-7574R	CTCAACTGGTGTCGTGGAGTCGGCAATTCAGTTGAGagacgagc
ipu-miR-7574F	ACACTCCAGCTGGGtttatctctactcgc
ipu-miR-7575R	CTCAACTGGTGTCGTGGAGTCGGCAATTCAGTTGAGgaccatga
ipu-miR-7575F	ACACTCCAGCTGGGgcatggtcatgatc
ipu-miR-7576R	CTCAACTGGTGTCGTGGAGTCGGCAATTCAGTTGAGtgtgcggc
ipu-miR-7576F	ACACTCCAGCTGGGagaacattcaaccgc
ipu-miR-7577R	CTCAACTGGTGTCGTGGAGTCGGCAATTCAGTTGAGtccgagtc
ipu-miR-7577F	ACACTCCAGCTGGGctcggacattttgga
ipu-miR-457bR	CTCAACTGGTGTCGTGGAGTCGGCAATTCAGTTGAGtgccaata
ipu-miR-457bF	ACACTCCAGCTGGGtagcagcacatcaata
